# Supplementary material for: Metabolomic Profiling and Machine Learning Models for Tumor Classification in Patients with Recurrent IDH-Wild-Type Glioblastoma: A Prospective Study
Source: Cancers (Basel). 2024 Nov 17;16(22):3856. doi: 10.3390/cancers16223856 (PMC11593314; doi:10.3390/cancers16223856)
Supplement: Supplementary file 1 [file cancers-16-03856-s001.zip › cancers-3258870-supplementary 1030.xlsx]

## Sheet: Sheet1
S. No	Patient Sample Label	Treatment Group	Sex	Age	BMI	MGMT	Current treatment	Xylose	Xylitol	Xanthine	Valine	Uric acid	Urea	UDP-glucuronic acid	Tyrosine	Tryptophan	Tryptamine	Triethanolamine	Trans-4-hydroxyproline	Tocopherol gamma-	Tocopherol alpha-	Threonine	Threonic acid	Threitol	Terephthalic acid	Tartaric acid	Sucrose	Succinic acid	Succinate semialdehyde	Squalene	Sorbitol	Serine	Salicylic acid	Ribose	Ribonic acid	Ribitol	Putrescine	Pseudo uridine	Propyleneglycol	Proline	Pipecolinic acid	Phthalic acid	Phosphoethanolamine	Phosphate	Phenylethylamine	Phenylalanine	Phenylacetic acid	Phenol	Palmitoleic acid
1	001 D0	UCD 001, D0	M	60	40	N	0	1997	773	475	175323	62691	222984	232	152693	155627	1131	5744	2454	2206	11621	17437	1999	741	217	120	1116	2099	590	13136	1568322	146284	1290	3784	549	727	1149	3213	75371	16772	704	3081	462	45387	1170	95218	527	8117	2153
2	001 D2	UCD 001, D2	M	60	40	N	S	5732	1475	699	289170	33645	1487431	300	291930	260957	4545	2917	2950	1872	5707	29754	3014	1766	258	827	1487	2198	1097	11680	8523	216364	1305	5945	1146	1189	1259	2771	53946	26830	929	3697	1464	80087	782	150443	721	27598	1197
3	001 pre-rad	UCD 001, pre-rad	M	60	40	N	PR	8148	997	624	273318	102501	1592993	423	246413	225826	1353	19455	7728	4506	8726	18183	3467	2676	352	262	1427	2494	3028	3503	15599	172122	4886	9190	1760	1639	1359	3771	387230	32646	805	4601	1040	85773	9725	121691	1369	19113	1680
4	001 post-IR 1	UCD 001, post-rad 1	M	60	39	N	RT	12679	1700	707	238404	126465	1773013	415	254253	248783	1659	28555	9592	5287	14157	32892	7755	2895	336	163	2172	3061	1970	33425	27278	217796	2113	8932	944	2042	2035	7333	152522	40738	893	4024	2406	99085	2567	104113	885	14101	5227
5	001 W8 post-rad 2	UCD 001, post-rad2 (week 8)	M	60	37	N	RT	4220	1697	1245	380040	119664	1268553	485	253280	248404	1240	14470	8183	1329	15220	31303	3223	1951	498	152	2044	2609	1661	9174	4881	263820	1753	10896	1246	898	1088	6969	107805	71026	1019	3423	1410	62194	829	194331	813	15643	1663
6	001R D0	UCD 001 re-op. D0	M	60	37	N	RRT	2797	874	1015	173411	39626	1000929	143	138334	129230	826	3535	3129	2083	9764	22765	3127	796	419	56	133	1218	696	4545	1438122	171193	596	5554	603	200	461	2530	96662	14286	645	2499	745	48556	743	109755	331	10928	1364
7	001R D2	UCD 001 re-op. D2	M	60	37	N	RTMZ	7201	1857	1076	317045	67473	1733418	519	241185	239496	1408	11908	3922	1992	14416	27047	2352	2043	673	1015	1474	3048	1370	7954	3775	197656	1897	3678	1176	1257	1189	3146	169223	1701	1182	4542	926	77872	1302	119537	1256	27335	918
8	001R W16 post-rad 3	UCD 001 post-rad 3 (week 16)	M	60	37	N	RTMZ	7123	1566	836	240434	107643	661287	974	185682	183163	1180	26932	5587	1434	13264	19966	1565	3399	694	2927	3028	2356	1290	9561	14595	178863	2216	4391	1182	686	1306	5019	69451	16283	901	5510	1035	86456	964	117369	810	22459	1595
9	001R W23 post-rad 4	UCD 001 post-rad 4 (week 23)	M	60	35	N	RTMZ	4349	7867	1166	275357	35794	1587091	288	218910	145982	923	13466	7811	1959	36607	17713	10139	1453	490	152	1273	3589	1540	4389	9473	301060	1079	6417	5860	1181	837	2464	88103	36106	897	11846	964	85553	655	203857	861	8977	1305
10	003 D0	UCD 003, D0	M	43	28	P	0	2328	939	740	202822	41710	606352	284	108845	116951	1030	4787	2269	3409	15599	10997	1381	444	358	87	421	1068	732	4240	764185	135690	892	17837	536	789	533	2782	26298	13625	731	2788	556	60848	280	72101	347	8803	3302
11	003 D2	UCD 003, D2	M	43	28	P	PR	17985	1284	1052	268632	58202	1236546	308	261435	262991	810	14093	8136	2327	14455	33854	3993	1192	511	123	5043	2051	1575	6279	5207	317777	1317	16499	991	927	827	4367	117860	32434	695	3455	1136	66903	643	156952	654	11865	2432
12	003 post-rad 1	003, post-rad 1	M	43	26	P	RT	4105	2015	1126	262142	27008	1735163	462	256968	214542	1457	14745	1119	7551	28346	31315	2362	1088	797	155	220	2053	2137	2405	3999	318463	2704	4089	946	1207	891	6368	158838	18903	900	4505	2649	98568	1846	169996	1568	11897	2773
13	003 post-rad 2	003, post-rad 2	M	43	26	P	TMZ	25027	2019	1168	220882	122590	981732	597	163210	268672	1557	16703	9945	2362	31049	32084	18926	1398	787	165	1913	1771	3373	2883	6665	341474	5330	16181	1030	1402	1023	5489	408305	35423	1514	4161	2803	120552	9048	126639	1556	9232	1124
14	003 post-rad 3	003, post-rad 3	M	43	27	P	0	17645	2259	697	263938	106094	995379	1258	210424	240702	2309	35224	10812	1640	21945	27622	4451	2477	889	269	1782	2876	861	12087	11847	265681	1001	4002	1253	1357	1719	2674	79728	40501	8927	3834	4291	108626	1141	88606	910	16711	2294
15	003 post-rad 4	003, post-rad 4	M	43	30	P	RTMZ	5079	1274	582	274577	123210	1239956	813	227099	252912	1405	1905	8359	4646	23743	31158	2812	1954	774	7625	1905	1590	1503	1172	6525	225446	1492	2808	914	1366	720	6089	119630	47896	1181	3949	1467	74148	1026	101612	846	13846	1683
16	003 post-rad 5	003, post-rad 5	M	43	29	P	RTMZ	3511	1723	390	282156	31561	251359	559	229093	227604	2457	8543	4076	1238	16517	30636	1864	1226	668	112	705	1323	1487	1003	7917	198804	1096	2878	868	144	701	3006	61911	34409	633	3773	150	45347	766	107337	694	8968	2104
17	003 post-rad 6	003, post-rad 6	M	43	27	P	RTMZ	2360	1953	203	165434	17486	1030023	2229	174332	127876	899	25237	2601	1198	15411	22739	3185	1735	456	75	7543	1412	1307	3038	2431	126995	1362	1695	1026	895	1158	3715	147094	11298	780	4025	425	57485	891	55430	550	10449	1284
29	020 D0	020, D0	M	47	36	P	0	2278	1136	384	218200	7724	341873	294	226716	96840	1356	5709	2919	4718	8921	25617	1600	652	237	49	375	697	732	883	1258834	143315	212	1785	699	747	613	540	41156	21275	3261	3487	1692	62663	597	90060	544	13813	1498
30	020 D2	020, D2	M	47	36	P	S	59414	1623	429	281211	50374	567716	777	255595	132340	1083	9122	5201	1862	8195	36266	1331	7849	481	283	2661	1332	951	1076	12784	156109	1276	3047	1287	1330	1111	2794	52038	31058	1458	4358	1726	69806	704	121685	1104	7533	1439
31	020 pre-rad	020, pre-rad	M	47	35	P	PR	14906	1622	525	222740	80311	1580998	775	258574	160530	1780	3127	5896	2070	1753	29307	8031	6692	764	4429	948	1798	1292	1211	9937	168737	1684	1977	1367	1456	683	4539	124968	23361	699	4150	2076	100918	1234	112315	628	18711	964
32	020 post-rad 1	020, post-rad 1	M	47	35	P	RT	8984	1982	1393	327370	102208	1839836	2123	254456	188777	3369	17100	5693	3233	21636	25993	11474	4148	1040	810	3322	4720	1497	4821	9054	191520	2087	2462	1158	1962	827	6870	85922	41399	1431	4948	1613	94116	1232	119460	1792	17251	3270
33	020 post-rad 2	020, post-rad 2	M	47	38	P	NTMZ	3600	3018	307	247218	66126	1304099	622	323495	187486	1876	4376	5069	1751	21685	25057	3575	1286	708	86	4185	2297	857	1252	7091	119323	1340	4325	984	1309	611	4280	105323	35708	744	5944	391	90775	507	83172	1291	14344	1720
34	020 post-rad 3	020, post-rad 3	M	47	41	P	NTMZ	14809	1513	442	182744	158302	1016574	742	155497	160865	1862	3919	7924	2216	19183	24570	2850	3396	781	165	649	2171	976	1062	13368	106115	1606	3382	1758	1004	421	7864	73948	39991	537	3629	661	75075	678	76501	861	10472	2066
35	020 post-rad 4	020, post-rad 4	M	47	36	P	NTMZ	2823	3559	550	119198	176606	842546	922	103872	89593	1831	7523	4555	1874	22456	13025	3438	1964	539	219	4180	1632	767	3082	1906	106349	801	2766	662	902	708	5194	43242	31337	870	6689	986	59103	429	39890	849	9830	5804
36	020 post-rad 5	020, post-rad 5	M	47	34	P	NTMZ	2917	2688	438	121805	136446	1002443	788	85498	59218	1298	14524	5135	3264	23604	11948	1793	982	339	65	413	1265	566	2369	2007	104403	855	2592	842	629	659	5355	69656	33366	701	4715	521	64040	525	38359	888	10149	4238
44	025 D0	025, D0	M	56	26	P	0	3438	1430	607	108074	56021	792404	1285	87796	85417	1136	1982	5476	2961	4594	11656	5034	1556	360	136	854	1568	784	484	1917105	112615	1672	1607	737	653	399	4527	26726	25483	586	2776	557	48506	335	34967	653	15419	1538
45	025 D2	025, D2	M	56	26	P	S	10644	1067	847	180343	32554	1617566	232	276413	233918	942	6648	14830	1075	7835	58674	11247	3401	665	554	1515	2858	1135	1119	12633	282598	897	2551	1475	1057	1228	3398	97190	42352	937	5354	1134	87935	1436	136009	1554	82240	419
46	025 pre-rad	025, pre-rad	M	56	24	P	PR	7451	2143	696	245603	72978	1824904	911	236249	217004	1834	4922	29058	2100	8137	19284	13748	2527	807	455	3810	2196	1115	871	6270	248616	1381	3606	1084	1989	1096	5528	65975	52408	1455	4921	1633	104547	1306	121345	1478	27101	999
47	025 post-rad 1	025, post-rad 1	M	56	24	P	RT	38027	3032	881	251131	128942	1818440	2986	235206	113143	2499	5993	19908	1907	7433	18763	67818	4262	865	413	2524	3258	1587	892	9683	429973	1851	2641	2043	2024	1188	9282	136791	8555	1297	6087	3719	113641	1944	133220	3927	77439	791
48	025 post-rad 2	025, post-rad 2	M	56	24	P	TMZ	25763	140	689	148442	125171	1093974	585	170835	142736	1197	5280	6021	1621	9323	15094	12022	3568	993	226	1539	3394	1248	710	5840	258226	1843	3155	1214	761	943	6706	143683	35847	760	5524	1512	84742	1485	108375	1241	15146	3954
49	025 post-rad 3	025, post-rad 3	M	56	23	P	TMZ	10055	2222	755	133982	104033	1149555	753	118252	111712	1800	8727	20679	1291	6846	13535	15769	1941	382	353	2938	2698	1271	735	7906	207558	1856	2458	768	1310	878	8148	10196	28252	1177	3179	1247	59955	1079	63404	1493	16492	7206
123	032 D0	032 D0	F	58	27	N	0	1603	799	228	87889	9076	875796	1137	85406	49446	720	1826	1773	2872	8026	12529	1542	469	292	83	353	800	684	492	2120187	70259	696	1032	539	557	628	2262	48457	8615	873	2783	627	53075	938	32530	334	7396	557
124	032 pre-rad	032 pre-rad	F	58	25	N	PR	5526	1841	676	249110	39180	2501446	979	166772	200813	1919	5941	2976	6879	23421	23078	1654	1793	1120	166	1919	3830	1841	1622	7214	245265	1423	2765	1389	1252	1462	6132	73155	30300	696	5711	225	165718	1806	107091	1545	21769	697
125	032 post-rad 1	032 post-rad 1	F	58	24	N	RT	3971	1769	370	289167	67526	2019499	787	132957	160255	1289	5251	12224	2879	33610	33259	5921	1304	992	156	2846	3033	1519	1552	6085	229803	3056	3050	1210	1210	1068	6919	142192	66298	627	3997	770	136858	782	61877	757	1560	3927
126	032 post-rad 2	032 post-rad 2	F	58	25	N	RTMZ	2940	1430	183	208673	64618	1648953	2666	96546	87719	1194	5661	5221	3033	12582	17864	1781	1505	733	333	5176	2135	1310	758	4986	109607	1318	1464	886	931	477	4751	107381	18861	382	3480	1016	66771	822	52219	744	13281	990
127	032 post-rad 3	032 post-rad 3	F	58	26	N	RTMZ	3396	1268	340	231607	59570	677922	289	120959	145119	1897	10085	4967	3624	26480	18201	15033	1367	679	170	2309	1869	2967	1135	7567	134945	2579	2355	1385	1256	860	2268	36144	43529	860	4125	1372	92947	1110	56000	1144	13174	272
137	035 D0	035 D0	F	60	20	N	0	2027	1367	224	160821	14744	879867	323	82395	62601	5040	4115	1853	1855	13000	17425	2590	500	473	64	269	1412	598	868	1341192	83716	569	1264	365	444	574	2261	63306	13791	581	3803	716	42237	484	37744	304	5946	1209
138	035 D2	035 D2	F	60	20	N	S	7471	1575	621	278251	26332	1807157	584	163281	197433	17955	6926	5500	1679	26065	24655	4493	1196	1442	166	646	2658	1088	1658	8782	150176	2649	4960	1274	1729	1141	4854	154511	21792	1108	5963	789	143229	1258	114837	1069	6473	2152
139	035 pre-rad	035 pre-rad	F	60	20	N	PR	26216	382	340	402640	47436	1561730	579	263172	271126	2251	4697	13831	1250	20752	31072	4049	2431	828	189	1385	1484	1224	1391	4033	180912	1497	3106	794	1224	1071	4406	84488	87327	1733	3734	1146	99654	1345	103723	938	8132	1162
[truncated: 115 more columns]
